# Supplementary material for: Novel machine‐learning bioinformatics reveal distinct metabolic alterations for enhanced colorectal cancer diagnosis and monitoring
Source: IMetaOmics. 2025 Mar 3;2(2):e70003. doi: 10.1002/imo2.70003 (PMC12806213; doi:10.1002/imo2.70003)
Supplement: Supplementary file 2 — Table S1. Metabolites annotated from both targeted method and untargeted method. [file IMO2-2-e70003-s001.xlsx]

## Sheet: S1
Table S1 Metabolites annotated from both targeted method and untargeted method
#	Compounds	Precursor	RT	Polarity	Method
		(m/z)	(min)
1	Urea	61.04	1.5	Positive	Targeted
2	Oxalic acid	91	0.5	Positive	Targeted
3	Glycerol	93.06	1.5	Positive	Targeted
4	Phenol	95.05	6.5	Positive	Targeted
5	Dimethyl sulfone	95.02	1.49	Positive	Targeted
6	2-Hydroxypyridine	96.04	1.48	Positive	Targeted
7	1-Aminocyclopropanecarboxylic acid	102.06	2.18	Positive	Targeted
8	2-Aminoisobutyric acid	104.07	2.12	Positive	Targeted
9	N, N-dimethylglycine	104.07	2.04	Positive	Targeted
10	2-Aminophenol	110.06	1.65	Positive	Targeted
11	2-Hydroxyisobutyric acid	105.06	1.2	Positive	Targeted
12	Hydroquinone	111.04	1.55	Positive	Targeted
13	2-Furoic acid	113.02	6.5	Positive	Targeted
14	Maleic acid	117.02	6.5	Positive	Targeted
15	Glycocyamine	118.06	2.11	Positive	Targeted
16	(R)-2-amino-3-methoxypropanoic acid	120.07	2.23	Positive	Targeted
17	L-homoserine	120.07	2.27	Positive	Targeted
18	Glycolaldehyde dimer	121.05	6.5	Positive	Targeted
19	Meso-erythritol	123.07	6.5	Positive	Targeted
20	Benzoic acid	123.04	6.5	Positive	Targeted
21	Isonicotinic acid	124.04	1.2	Positive	Targeted
22	2-Ketobutyric acid	125.02	2.45	Positive	Targeted
23	DL-homocysteine	136.04	2.04	Positive	Targeted
24	Choline chloride	104.11	2.14	Positive	Targeted
25	5-(Hydroxymethyl)uracil	143.05	1.76	Positive	Targeted
26	2,6-Dihydroxypyridine	112.04	1.54	Positive	Targeted
27	Ortho-hydroxyphenylacetic acid	153.05	1.36	Positive	Targeted
28	2,5-Dihydroxybenzoic acid	155.03	6.5	Positive	Targeted
29	O-methyl-L-serine	120.07	1.46	Positive	Targeted
30	2-Hydroxyoctanoic acid	161.11	1.53	Positive	Targeted
31	Aminoadipic acid	162.08	2.41	Positive	Targeted
32	N-acetyl-L-cysteine	164.04	1.96	Positive	Targeted
33	2-Oxo-3-phenylpropanoic acid	165.05	6.5	Positive	Targeted
34	5-Aminolevulinic acid	132.07	2.34	Positive	Targeted
35	1-Methylnicotinamide chloride	173.05	6.5	Positive	Targeted
36	Trans-aconitic acid	175.02	6.5	Positive	Targeted
37	L-citrulline	174.1	2.41	Negative	Targeted
38	L-gulonic acid γ-lactone	179.06	1.48	Positive	Targeted
39	D-(-)-fructose	181.07	1.6	Positive	Targeted
40	Theobromine	181.07	1.33	Positive	Targeted
41	Trans-3-indoleacrylic acid	188.07	1.25	Positive	Targeted
42	3-Indolepropionic acid	190.09	1.21	Positive	Targeted
43	D-glucuronic acid	195.05	1.29	Positive	Targeted
44	Serotonin	177.1	2.13	Positive	Targeted
45	Galactosamine	180.09	2.87	Positive	Targeted
46	Glucosamine	180.09	2.84	Positive	Targeted
47	Mannosamine	180.09	2.77	Positive	Targeted
48	O-acetyl-L-carnitine	204.12	2.12	Positive	Targeted
49	Sodium D-pantothenate	218.1	1.38	Negative	Targeted
50	2'-Deoxyinosine	251.08	1.58	Negative	Targeted
51	DL-isocitric acid	191.02	6.5	Negative	Targeted
52	D-fructose-6-phosphate	259.02	1.92	Negative	Targeted
53	L-glutathione reduced	308.09	1.96	Positive	Targeted
54	Malonic acid	103	1.6	Negative	Targeted
55	Maltose	341.11	2.99	Negative	Targeted
56	Bilirubin	585.27	4.12	Positive	Targeted
57	Coenzyme Q10	863.69	4.31	Positive	Targeted
58	Guanine	152.06	1.96	Positive	Targeted
59	Methyl 4-aminobutyrate	118.09	2.11	Positive	Targeted
60	Tryptamine	161.11	1.46	Positive	Targeted
61	Ethyl 3-indoleacetate	204.1	1.16	Positive	Targeted
62	3,4,5-Trimethoxycinnamic acid	239.09	2.4	Positive	Targeted
63	Indoxyl sulfate	212	1.21	Negative	Targeted
64	Hexadecanoic acid	257.25	1.58	Positive	Targeted
65	PhenylAc-Gln-OH	265.12	1.26	Positive	Targeted
66	Glyceric acid	105.02	1.68	Negative	Targeted
67	Piperine	286.14	1.14	Positive	Targeted
68	Stearic acid methyl ester	297.28	6.5	Negative	Targeted
69	Cholestenone	385.35	1.25	Positive	Targeted
70	Ethylene glycol	63.04	1.45	Positive	Targeted
71	Pyruvic aldehyde	73.03	1.53	Positive	Targeted
72	Isovaleric acid	103.08	1.41	Positive	Targeted
73	Hexanoic acid	117.09	1.52	Positive	Targeted
74	Trans-cinnamaldehyde	133.06	1.23	Positive	Targeted
75	Spermidine	146.17	5.02	Positive	Targeted
76	Monomethyl glutarate	145.05	1.28	Negative	Targeted
77	Nicotine	163.12	2.13	Positive	Targeted
78	2-Phenylpropionic acid	151.08	6.5	Positive	Targeted
79	Phospho(enol) pyruvic acid monopotassium	169	2.06	Positive	Targeted
80	Kynurenine	209.09	1.89	Positive	Targeted
81	Elaidic acid	281.25	6.5	Negative	Targeted
82	Xanthosine dihydrate	285.08	1.73	Positive	Targeted
83	Glycerol monopalmitate	331.28	1.06	Positive	Targeted
84	Glycerol monooleate	357.3	1.51	Positive	Targeted
85	Glycerol monostearate	357.3	6.5	Negative	Targeted
86	Sn-glycerol-3-phosphate	173.02	1.42	Positive	Targeted
87	UDP-α-D-glucose	565.05	2.92	Negative	Targeted
88	Mevalonolactone	131.07	1.29	Positive	Targeted
89	Adipic acid	147.07	6.5	Positive	Targeted
90	Glutaric acid	133.05	6.5	Positive	Targeted
91	Hydrocinnamic acid	151.08	1.48	Positive	Targeted
92	1,4-Diaminobutane	89.11	3.43	Positive	Targeted
93	L-histidinol	142.1	2.44	Positive	Targeted
94	Arabinose	151.06	6.5	Positive	Targeted
95	Isovaleraldehyde	87.08	2.28	Positive	Targeted
96	(3R,5S)-1-pyrroline-3-hydroxy-5-carboxylic acid	130.05	2	Positive	Untargeted
97	(E)-2-methyl-2-pentenedioic acid	145.05	2.33	Positive	Untargeted
98	(E)-aconitic acid	175.02	1.99	Positive	Untargeted
99	2-Butene-1,2,3-tricarboxylic acid	189.04	1.59	Positive	Untargeted
100	2-Hydroxy-2-methylbutyronitrile	100.08	1.39	Positive	Untargeted
101	2-Methylbutyronitrile	84.08	4	Positive	Untargeted
102	2-Methylbutyrylglycine	160.1	2.13	Positive	Untargeted
103	2-Methylcitric acid	207.05	1.58	Positive	Untargeted
104	2-Methylpropionitrile	70.07	2.21	Positive	Untargeted
105	2,6-Diammonio-2,3,4,6-tetradeoxy-L-erythro-hexonate	163.11	4.34	Positive	Untargeted
106	3-(3,4-dihydroxyphenyl)propanoic acid	165.05	2.09	Positive	Untargeted
107	3-(5,6-Dihydroxycyclohexa-1,3-dien-1-yl)propanoate	185.08	1.6	Positive	Untargeted
108	3-Methylhistamine	126.1	3.55	Positive	Untargeted
109	3-Methylhistidine	170.09	3.55	Positive	Untargeted
110	4-[(3-Aminopropyl)amino]butanoic acid	161.13	3.67	Positive	Untargeted
111	4-Hydroxybenzaldehyde	123.04	2.09	Positive	Untargeted
112	4-Morpholinylacetic acid	146.08	2.19	Positive	Untargeted
113	5-Amino-1-(5-phospho-D-ribosyl)imidazole	296.07	2.61	Positive	Untargeted
114	5-HIAA	192.06	1.85	Positive	Untargeted
115	5-Hydroxytryptophol	178.09	2.42	Positive	Untargeted
116	7-Methylxanthine	167.06	1.6	Positive	Untargeted
117	8-Amino-7-oxononanoate	188.13	2.16	Positive	Untargeted
118	8-Hydroxyquinoline	146.06	1.84	Positive	Untargeted
119	a Jasmonoyl-valine	310.2	1.42	Positive	Untargeted
120	Acetone cyanohydrin	86.06	2.33	Positive	Untargeted
121	Acetyl-L-carnitine	204.12	2	Positive	Untargeted
122	Acetylcholine	146.12	2.36	Positive	Untargeted
123	Acetylphosphate	140.99	2.39	Positive	Untargeted
124	Aetoacetic acid	103.04	2.37	Positive	Untargeted
125	alpha-Ketoglutaric acid	147.03	1.99	Positive	Untargeted
126	Aminoacetone	74.06	1.44	Positive	Untargeted
127	Azelaic acid	189.11	1.41	Positive	Untargeted
128	Betaine	118.09	2.05	Positive	Untargeted
129	Carnosine	227.11	3.46	Positive	Untargeted
130	Choline	104.11	1.82	Positive	Untargeted
131	Cis-2,3-Dihydroxy-2,3-dihydro-p-cumate	199.1	1.56	Positive	Untargeted
132	Creatine	132.08	2.44	Positive	Untargeted
133	Creatinine	114.07	1.75	Positive	Untargeted
134	Cyclohexane-1-carboxylate	129.09	2.09	Positive	Untargeted
135	Cyromazine	167.1	2.26	Positive	Untargeted
136	Proline	116.07	2.2	Positive	Untargeted
137	Pyroglutamic Acid	130.05	2.82	Positive	Untargeted
138	Decanoylcarnitine	316.25	1.4	Positive	Untargeted
139	Deoxycholic acid	393.3	1.02	Positive	Untargeted
140	Deoxyinosine	253.09	4.04	Positive	Untargeted
141	Deoxyuridine monophosphate	309.05	3.66	Positive	Untargeted
142	Lysine	147.11	4	Positive	Untargeted
143	Stachydrine	144.1	2.03	Positive	Untargeted
144	Dopamine	154.09	2.8	Positive	Untargeted
145	Ecgonine	186.11	1.89	Positive	Untargeted
146	Fructoselysine	309.16	4.63	Positive	Untargeted
147	Gallate	171.03	1.59	Positive	Untargeted
148	Guvacoline	142.09	1.69	Positive	Untargeted
149	Hexanoylcarnitine	260.19	1.51	Positive	Untargeted
150	Imidazole-4-acetaldehyde	111.06	3.35	Positive	Untargeted
151	Indole	118.06	1.84	Positive	Untargeted
152	Indole-3-acetic acid	198.05	2.76	Positive	Untargeted
153	Kaempferol	287.05	4.1	Positive	Untargeted
154	Methionine	150.06	2.02	Positive	Untargeted
155	Threonine	120.07	1.64	Positive	Untargeted
156	Cystine	122.03	2.32	Positive	Untargeted
157	Histidine	156.08	3.31	Positive	Untargeted
158	Isoleucine	132.1	1.89	Positive	Untargeted
159	Carnitine	162.11	2.35	Positive	Untargeted
160	Pipecolinic acid	130.09	4	Positive	Untargeted
161	Ornithine	133.1	4.08	Positive	Untargeted
162	Mebendazole amine	238.1	1.43	Positive	Untargeted
163	meso-Diaminopimelate	191.1	3.43	Positive	Untargeted
164	Methylimidazoleacetic acid	141.07	2.33	Positive	Untargeted
165	N-Acetyl-DL-tryptophan	247.11	1.53	Positive	Untargeted
166	N-Benzylformamide	136.08	2.09	Positive	Untargeted
167	N-Isopropylammelide	171.09	1.61	Positive	Untargeted
168	N-Methylaminobutanal	102.09	4	Positive	Untargeted
169	N-Phenylacetylglutamine	265.12	1.53	Positive	Untargeted
170	N3,N4-Dimethyl-L-arginine	203.15	3.33	Positive	Untargeted
171	N6,N6,N6-Trimethyl-L-lysine	189.16	3.55	Positive	Untargeted
172	octadec-9-ynoic acid	263.24	1	Positive	Untargeted
173	Palmitoyl sphingomyelin	703.57	1.35	Positive	Untargeted
174	Pantothenate	220.12	1.56	Positive	Untargeted
175	Phenylacetate	137.06	1.52	Positive	Untargeted
176	Pipecolic acid	130.09	1.97	Positive	Untargeted
177	Prolylleucine	229.15	2.13	Positive	Untargeted
178	Propionylcarnitine	218.14	1.8	Positive	Untargeted
179	Sulfate	98.98	6.03	Positive	Untargeted
180	Taurine	126.02	2.22	Positive	Untargeted
181	Theophylline	181.07	1.42	Positive	Untargeted
182	Trimethylamine N-oxide	76.08	2.27	Positive	Untargeted
183	Uracil	113.03	1.67	Positive	Untargeted
184	Urocanic acid	139.05	1.62	Positive	Untargeted
185	Linolenic Acid	277.22	1.03	Negative	Untargeted
186	9-HpODE	311.22	1.06	Negative	Untargeted
187	(2R)-2,3-Dihydroxypropanoic acid	295.23	1.05	Negative	Untargeted
188	(6R,10S)-13-[(2R)-6-Hydroxy-2,7,8-trimethyl-3,4-dihydro-2H-chromen-2-yl]-2,6,10-trimethyltridecanoic acid	445.33	1.01	Negative	Untargeted
189	(9E,11E)-13-Hydroperoxy-9,11-octadecadienoic acid	311.22	1.39	Negative	Untargeted
190	1,5-Anhydro-D-glucitol	163.06	1.94	Negative	Untargeted
191	3-Hydroxybutyric acid	103.04	1.41	Negative	Untargeted
192	4-Oxoproline	128.03	1.99	Negative	Untargeted
193	5-Aminovaleric acid	116.07	2.13	Negative	Untargeted
194	5,5-Dimethylhydantoin	127.05	2.79	Negative	Untargeted
195	6-O-Phosphono-alpha-D-glucopyranose	259.02	1.78	Negative	Untargeted
196	6α-Hydroxy-castasterone	465.36	1.02	Negative	Untargeted
197	Adenine	134.05	1.99	Negative	Untargeted
198	alpha-Ketoadipic acid	159.03	2.69	Negative	Untargeted
199	Arachidonic acid	303.23	1.02	Negative	Untargeted
200	Benzoyl-β-D-glucopyranose	283.08	1.58	Negative	Untargeted
201	Cholesterol 3-Sulfate	465.3	0.99	Negative	Untargeted
202	Citraconic acid	129.02	1.54	Negative	Untargeted
203	Citric acid	191.02	1.97	Negative	Untargeted
204	Crotonic acid	85.03	1.55	Negative	Untargeted
205	Glutamine	145.06	2.78	Negative	Untargeted
206	Malic acid	133.01	1.87	Negative	Untargeted
207	Alanine	88.04	2.45	Negative	Untargeted
208	Arginine	173.1	3.9	Negative	Untargeted
209	Tryptophan	203.08	1.84	Negative	Untargeted
210	Leucine	130.09	1.91	Negative	Untargeted
211	Docosahexaenoic acid	327.23	1.02	Negative	Untargeted
212	Ethyl myristate	255.23	1.35	Negative	Untargeted
213	Gluconic acid	195.05	2.76	Negative	Untargeted
214	Hippuric acid	178.05	1.5	Negative	Untargeted
215	Hypoxanthine	135.03	1.71	Negative	Untargeted
216	Itaconic acid	129.02	2.32	Negative	Untargeted
217	Lactic acid	89.02	1.7	Negative	Untargeted
218	Aspartic acid	132.03	3.17	Negative	Untargeted
219	Glutamic acid	146.04	2.99	Negative	Untargeted
220	Phenylalanine	164.07	1.85	Negative	Untargeted
221	Threonic acid	135.03	2.34	Negative	Untargeted
222	Tyrosine	180.07	2.12	Negative	Untargeted
223	Linoleic acid	279.23	1.03	Negative	Untargeted
224	Margaric acid	269.25	1.03	Negative	Untargeted
225	Myristic acid	227.2	1.04	Negative	Untargeted
226	N-Acetyl-L-seryl-L-aspartic acid	261.07	3.48	Negative	Untargeted
227	N-Acetylaspartic acid	174.04	2.96	Negative	Untargeted
228	Oleic acid	281.25	1.02	Negative	Untargeted
229	Palmitic acid	255.23	1.03	Negative	Untargeted
230	Palmitoleic acid	253.22	1.04	Negative	Untargeted
231	Phenyl phosphate	173	1.6	Negative	Untargeted
232	Pyruvic acid	87.01	1.97	Negative	Untargeted
233	Stearic acid	283.26	1.02	Negative	Untargeted
234	Testosterone sulfate	367.16	1.08	Negative	Untargeted
235	trans-10-Heptadecenoic Acid	267.23	1.03	Negative	Untargeted
236	Tropinone	138.09	3.9	Negative	Untargeted
237	Uric acid	167.02	2.3	Negative	Untargeted
238	Uridine	243.06	1.75	Negative	Untargeted
239	Xanthine	151.02	1.76	Negative	Untargeted
240	Aminobutyric acid (GABA)	102.05	2.34	Negative	Untargeted
